# Supplementary material for: Changes in the Proteome in the Development of Chronic Human Papillomavirus Infection—A Prospective Study in HIV Positive and HIV Negative Rwandan Women
Source: Cancers (Basel). 2021 Nov 28;13(23):5983. doi: 10.3390/cancers13235983 (PMC8656715; doi:10.3390/cancers13235983)
Supplement: Supplementary file 1 [file cancers-13-05983-s001.zip]

Archive with 1 entries (1 files):
- cancers-1472823-SI.pdf
